# Supplementary material for: Children’s Understanding of Informed Assents in Research Studies
Source: Healthcare (Basel). 2021 Jul 10;9(7):871. doi: 10.3390/healthcare9070871 (PMC8307200; doi:10.3390/healthcare9070871)
Supplement: Supplementary file 1 [file healthcare-09-00871-s001.zip]

Archive with 4 entries (4 files):
- File 1_Ethics_Committee_Approval_HCVP.pdf
- File 2_Ethics_Committee_Approval_UCARDIO.pdf
- File 3_Ethics Committee_approval_HPA.pdf
- File 4_QuIC Part A and B English version.pdf
